# Supplementary material for: Tumor Accumulation and Off-Target Biodistribution of an Indocyanine-Green Fluorescent Nanotracer: An Ex Vivo Study on an Orthotopic Murine Model of Breast Cancer
Source: Int J Mol Sci. 2021 Feb 5;22(4):1601. doi: 10.3390/ijms22041601 (PMC7915532; doi:10.3390/ijms22041601)
Supplement: Supplementary file 1 [file ijms-22-01601-s001.zip]

Archive with 7 entries (7 files):
- SI_Sevieri.docx
- SI_Sevieri.pdf
- Video 1.mov
- Video 2.mov
- Video 3.mov
- Video 4.mov
- Video 5.mov
